# Supplementary material for: Exploring the value of organizational support, engagement, and psychological wellbeing in the volunteer context
Source: Front Psychol. 2022 Sep 8;13:915572. doi: 10.3389/fpsyg.2022.915572 (PMC9496652; doi:10.3389/fpsyg.2022.915572)
Supplement: Supplementary file 1 [file Data_Sheet_1.csv]

Progress	Durationinseconds	Cons_T1	Age_T1	VolSta_T1	Gen_T1	Workstat_T1	MarStat_T1	Res_T1	Educ_T1	Health_T1	Rel_T1	Rel_T1_9_TEXT	Life_T1	Life_T1_3_TEXT	Precovid_T1	Precovid_T1_7_TEXT	Covidstat_T1	COVIDdetails	VolDura_T1_1	VolDura_T1_2	Volhrs_T1	Volhrs_T1_13_TEXT	VolhrsCOVID_T1	VolhrsCOVID_T1_13_TEXT	Vol.involv_T1	Vol.involv_T1_8_TEXT	Org_T1	Org_T1_4_TEXT	Vol.Satis_T1	Org.Satis_T1	PWB1_T1	PWB2_T1	PWB3_T1	PWB4_T1	PWB5_T1	PWB6_T1	PWB7_T1	PWB8_T1	SWLS1_T1	SWLS2_T1	SWLS3_T1	SWLS4_T1	SWLS5_T1	H1_T1	H2_T2	H3_T1	H4_T1	VE1_T1	VE2_T1
100	499	1	25	1	2	1	4	1	8	3	3		2		6		2		5	3	4	#NULL!	5	#NULL!	1		2		5	5	6	5	4	5	6	5	4	5	3	3	4	3	4	5	6	5	5	3	4
100	607	1	20	1	2	3	4	2	1	4	6		2		4		1	No in person activity so complete shift to online programs	9	2	20	20	10	#NULL!	1		2		5	5	7	7	7	7	7	7	7	7	5	5	5	5	5	7	6	6	3	6	6
100	341	1	21	1	2	2	4	2	1	3	1		2		4		1	Less money	4	1	9	#NULL!	9	#NULL!	1		1		4	4	4	5	4	5	5	4	5	6	2	5	4	4	4	4	4	4	4	3	4
100	340	1	22	1	1	2	4	2	1	3	1		1	I have a serious illness	5		1	Become very busy	1	1	8	#NULL!	8	#NULL!	1		1		4	4	3	5	5	5	5	6	5	5	2	5	3	5	5	3	3	3	3	2	5
100	371	1	22	1	1	2	4	2	1	3	3		1	My friend died suddenly	3		1	Makes me poorer	3	1	3	#NULL!	2	#NULL!	1		1		2	3	6	3	6	1	2	4	5	6	2	3	5	5	4	4	3	3	4	3	4
100	1397	1	27	1	2	1	3	2	1	5	7		1		5		1	Increased workload	6	1	4	#NULL!	5	#NULL!	5		3		4	4	7	7	7	7	7	6	7	6	5	4	5	3	4	5	6	7	6	6	6
100	509	1	33	1	1	1	3	2	9	3	3		2		6		2		5	1	4	#NULL!	4	#NULL!	1		1		4	4	4	7	7	7	7	6	5	7	4	3	4	5	3	5	5	5	6	4	3
100	351	1	21	1	1	2	4	1	2	3	1		2		5		1	Dare not go where there are many people	6	1	9	#NULL!	9	#NULL!	1		1		4	4	5	4	4	5	5	5	6	6	2	5	2	5	5	3	3	3	3	1	4
100	694	1	26	1	1	1	3	1	4	3	3		2		6		2		10	1	3	#NULL!	3	#NULL!	1		2		5	4	6	5	6	6	5	5	7	6	2	3	2	3	2	6	6	4	3	5	4
100	357	1	20	1	1	2	4	2	1	2	4		2		4		1	I can't bear working for a long time	7	2	3	#NULL!	4	#NULL!	1		1		5	4	4	5	4	5	6	6	5	6	4	3	3	5	4	5	3	4	3	2	5
100	409	1	36	1	1	1	3	1	4	4	5		2		6		2		1	2	2	#NULL!	3	#NULL!	1		2		4	4	6	6	5	6	6	5	6	5	5	5	4	5	5	3	4	2	4	6	4
100	339	1	34	1	1	1	3	1	4	4	1		2		6		2		6	4	2	#NULL!	4	#NULL!	1		2		4	4	7	6	6	5	6	6	5	6	6	5	5	4	5	3	4	3	5	6	5
100	586	1	35	1	1	1	3	1	6	4	5		2		6		2		1	2	4	#NULL!	4	#NULL!	1		2		4	4	5	6	5	6	6	5	6	5	4	3	5	3	5	7	7	5	3	4	4
100	851	1	33	1	1	1	3	1	8	3	3		#NULL!		6		2		3	1	4	#NULL!	4	#NULL!	1		1		4	4	5	4	5	5	5	6	5	6	5	4	3	4	5	5	5	5	5	5	4
100	605	1	21	1	1	2	4	1	2	3	1		2		5		1	Working hours are longer	1	1	8	#NULL!	8	#NULL!	1		1		4	4	4	6	6	6	5	5	6	5	4	3	4	4	5	2	2	2	2	2	5
100	375	1	22	1	2	1	4	2	1	3	4		1	Death of family	4		1	Less pay	2	2	2	#NULL!	3	#NULL!	1		1		2	3	4	5	6	6	5	2	6	6	3	4	4	4	5	6	3	5	4	1	4
100	347	1	25	1	1	2	3	1	8	3	3		1	My father died	5		1	There is no way to get more food	1	1	9	#NULL!	9	#NULL!	1		1		4	4	3	5	4	6	4	5	6	6	2	4	4	5	4	4	4	4	4	1	3
100	604	1	23	1	1	2	4	1	1	3	1		1	I sprained my foot	5		1	There is a risk of infection	3	1	9	#NULL!	9	#NULL!	1		1		4	4	5	5	5	5	5	5	5	5	2	5	5	5	4	3	3	3	3	3	5
100	509	1	34	1	1	1	3	1	4	4	1		2		6		2		3	4	2	#NULL!	5	#NULL!	1		2		5	5	7	6	6	5	6	5	5	5	6	5	5	5	5	2	4	3	4	6	5
100	840	1	28	1	1	1	3	1	6	4	5		2		6		2		6	1	3	#NULL!	3	#NULL!	1		1		5	5	6	5	6	5	6	5	7	5	4	3	2	3	2	6	5	5	4	3	1
100	372	1	23	1	1	2	4	1	1	3	3		1	My father had a car accident	2		2		4	2	4	#NULL!	3	#NULL!	1		1		2	3	4	6	6	5	5	6	6	6	2	4	3	5	4	6	2	3	4	0	5
100	387	1	29	1	1	1	4	1	4	4	3		2		6		2		8	3	2	#NULL!	5	#NULL!	1		2		#NULL!	4	7	5	5	6	6	6	5	6	6	4	4	5	5	3	4	3	4	6	5
100	295	1	21	1	1	1	4	2	1	2	3		2		3		2		10	1	3	#NULL!	3	#NULL!	1		1		4	4	5	5	6	5	6	4	6	6	2	5	2	5	5	5	3	4	2	4	1
100	294	1	28	1	1		4	1	4	4	2		2		6		2		6	4	3	#NULL!	5	#NULL!	1		2		4	4	6	6	5	6	5	6	5	5	5	5	4	5	4	3	4	3	4	5	5
100	752	1	29	1	1	1	3	1	7	3	5		2		6		1	Going out was restricted due to the pandemic	10	1	4	#NULL!	4	#NULL!	1		2		4	5	5	6	5	5	5	6	5	5	1	4	3	3	4	6	5	5	4	2	1
100	382	1	21	1	2	2	4	2	2	2	4		1	My family had a car accident	4		2		3	2	4	#NULL!	3	#NULL!	1		1		4	4	3	4	4	5	6	6	6	5	3	3	1	5	5	6	3	4	2	2	3
100	380	1	21	1	1	1	4	2	1	2	2		2		3		1	Often work overtime	7	1	3	#NULL!	3	#NULL!	1		1		4	3	2	4	4	5	5	6	6	5	2	4	4	4	4	5	3	5	4	3	4
100	324	1	21	1	1	1	4	2	1	3	5		1	My parents divorced	3		1	Working hours are much longer than before	1	2	3	#NULL!	4	#NULL!	1		1		4	4	3	4	5	5	5	6	6	6	2	4	5	4	5	3	2	3	3	2	4
100	389	1	27	1	2	2	3	1	1	2	4		2		2,3		1	The quality of life has declined	4	1	3	#NULL!	4	#NULL!	1		1		2	3	3	4	6	6	5	6	6	6	3	4	4	5	5	4	3	5	5	4	4
100	1260	1	24	1	1	1	4	1	1	3	3		2		6		2		3	1	4	#NULL!	4	#NULL!	1		2		4	4	2	7	7	7	7	1	7	1	1	5	6	6	6	5	6	5	5	4	4
100	852	1	31	1	1	1	3	2	9	3	3		#NULL!		6		2		1	2	4	#NULL!	4	#NULL!	1		1		4	4	4	6	1	2	6	6	4	6	5	4	4	5	4	4	4	5	5	4	3
100	753	1	30	1	2	1	3	1	6	3	5		2		6		2		4	2	2	#NULL!	2	#NULL!	5		1		4	4	6	5	7	5	6	5	7	5	4	3	2	4	2	7	6	4	4	5	3
100	774	1	26	1	1	1	3	2	8	3	5		2		6		2		5	3	2	#NULL!	2	#NULL!	1		1		4	4	5	5	6	6	7	5	6	6	3	4	3	2	1	6	6	5	4	2	5
100	710	1	40	1	1	1	3	#NULL!	4	4	5		2				2		7	4	3	#NULL!	5	#NULL!	6		3		#NULL!	5	6	#NULL!	3	6	5	5	4	6	5	5	4	2	3	2	5	3	4	5	4
100	668	1	27	1	2	1	3	1	7	3	5		2		6		2		1	3	3	#NULL!	3	#NULL!	1		1		5	5	6	5	6	6	5	6	5	6	4	2	4	3	2	5	5	5	4	2	4
100	582	1	25	1	2	1	4	1	8	3	3		2		6		2		2	3	4	#NULL!	4	#NULL!	1		2		4	4	4	6	7	5	6	5	4	6	3	3	5	4	3	5	5	4	4	4	3
100	485	1	28	1	2	1	4	1	8	4	2		#NULL!		6		2		7	1	4	#NULL!	4	#NULL!	1		1		4	5	5	6	7	6	5	6	6	7	4	5	4	5	6	4	5	5	6	6	5
100	275	1	36	1	1	1	3	1	4	4	2		2		6		2		7	4	3	#NULL!	5	#NULL!	1		2		#NULL!	4	7	5	4	6	2	6	5	6	6	5	4	5	5	3	4	3	4	5	5
100	342	1	30	1	2	2	2	1	3,1	3	3		1	divorce	3		1	Longer working hours	5	1	3	#NULL!	3	#NULL!	1		1		3	2	4	6	6	6	4	4	5	6	2	5	5	3	5	4	3	4	3	4	2
100	650	1	35	1	1	1	2	2	4	4	1		2				2		6	3	3	#NULL!	5	#NULL!	5		2		4	4	5	6	6	#NULL!	5	6	6	6	4	5	5	5	5	4	3	3	3	6	4
100	479	1	23	1	1	1	3	2	2	2	3		2		3		1	More working hours. Hardly have their own time	2	2	2	#NULL!	2	#NULL!	5		1		3	2	4	6	6	6	5	5	6	6	2	3	5	5	3	3	3	4	4	5	5
100	691	1	23	1	2	1	4	2	2	3	3		1	Family obstruction	2,3		1	Travel is troublesome	5	1	3	#NULL!	4	#NULL!	5		1		4	4	3	5	4	5	5	6	5	6	4	4	4	4	5	3	3	3	3	3	4
100	218	1	38	1	1	1	3	1	4	4	1		2		6		2		11	3	2	#NULL!	5	#NULL!	1		2		4	4	7	5	6	6	6	6	6	5	6	5	5	4	5	3	4	3	4	6	5
100	257	1	26	1	1	1	4	1	4	4	2		2		6		2		5	3	2	#NULL!	4	#NULL!	1		3		4	4	7	5	#NULL!	5	6	5	6	5	5	3	5	4	5	3	4	3	4	5	5
100	562	1	28	1	1	1	4	1	4	4	1		2		6		2		2	3	3	#NULL!	5	#NULL!	1		2		4	4	6	5	6	5	5	5	6	6	5	5	5	4	4	3	4	3	4	6	4
100	314	1	32	1	1	1	3	1	4	4	2		2		6		2		1	3	3	#NULL!	4	#NULL!	1		2		4	4	7	5	6	6	5	6	5	6	5	5	5	5	4	3	4	3	4	5	5
100	849	1	28	1	2	1	3	2	7	3	5		2		5		2		6	2	3	#NULL!	3	#NULL!	1		1		4	4	6	6	5	6	5	6	6	7	3	3	1	1	3	6	5	4	4	2	3
100	515	1	39	1	1	1	3	1	4	4	1		2		5		2		3	5	2	#NULL!	4	#NULL!	1		2		4	4	7	6	6	6	6	5	6	6	5	4	5	5	5	3	4	3	4	6	5
100	310	1	33	1	1		3	1	4	4	7		2		6		2		6	2	2	#NULL!	4	#NULL!	1		2		4	4	6	5	4	6	5	6	5	6	5	4	5	4	4	3	4	3	4	5	4
100	310	1	24	1	2	1	3	2	1	3	3		2		3		2		9	1	3	#NULL!	3	#NULL!	5		1		4	4	4	5	5	6	5	6	6	3	3	4	5	5	5	5	4	5	3	3	4
100	2212	1	29	1	1		4	2	1,9	4	7		2		4		1	The government restricted assembly	7	1	2	#NULL!	4	#NULL!	1		2		5	#NULL!	6	7	6	7	7	7	7	6	5	3	3	2	4	7	6	5	4	5	5
100	418	1	36	1	1	1	3	1	4	4	3		2		2,4		2		6	4	2	#NULL!	5	#NULL!	1		2		4	4	7	6	6	6	6	5	6	5	6	5	5	5	5	3	4	3	4	6	5
100	1229	1	26	1	2	1	3	1	1	5	7		1		5		1	Increased workload	9	2	4	#NULL!	4	#NULL!	1		2		4	4	7	7	7	7	7	7	7	7	5	5	5	3	5	6	7	5	6	6	6
100	354	1	21	1	1	1	4	2	1	2	4		2		3		1	Much more work than before	5	2	3	#NULL!	3	#NULL!	1		1		4	4	4	3	5	6	6	4	6	5	4	5	4	4	5	5	3	4	3	3	4
100	990	1	32	1	1	1	3	2	7	4	3		2		6		2		6	2	2	#NULL!	2	#NULL!	5		1		4	5	5	6	6	7	6	7	5	6	2	4	5	1	4	5	6	5	5	3	4
100	1256	1	22	1	1	1	4	2	1	3	3		1		6		2		1	1	4	#NULL!	4	#NULL!	1		1		4	4	5	1	7	7	7	6	7	7	3	6	6	6	5	5	5	5	4	3	6
100	371	1	21	1	1	1	4	2	1	2	3		2		3		1	My quality of life has plummeted	1	2	3	#NULL!	4	#NULL!	5		1		3	2	4	6	5	3	6	5	5	4	2	4	4	5	5	3	4	3	3	4	5
100	822	1	22	1	2	2	4	1	1,8	3	6		2		6		1	No physical or in person volunteering has happened	10	#NULL!	25	0	4	#NULL!	1		1		3	3	5	7	6	6	6	6	5	6	4	4	4	3	3	4	4	4	4	5	5
100	296	1	23	1	2	2	4	1	1	3	3		1	I had an operation before	3		2		1	2	3	#NULL!	3	#NULL!	5		1		4	3	4	2	6	6	6	6	5	6	3	4	2	5	5	5	4	5	5	3	4
100	1137	1	34	1	2	1	3	2	6	4	5		2		5		1	Because the pandemic affected my life	5	2	2	#NULL!	2	#NULL!	1		2		5	4	7	6	5	6	5	6	5	7	4	4	2	1	3	6	5	5	4	4	3
100	1176	1	30	1	2	1	3	2	6	3	2		2		6		2		4	2	3	#NULL!	3	#NULL!	1		1		4	4	5	7	6	5	6	5	6	7	3	2	1	3	1	5	5	5	5	4	4
100	457	1	33	1	1	1	4	1	9	3	3		2		6		2		1	2	4	#NULL!	4	#NULL!	1		1		4	4	5	6	5	6	5	6	#NULL!	6	4	3	#NULL!	4	3	4	5	5	5	4	3
100	509	1	34	1	1	1	3	1	8	3	3		2		6		2		6	1	4	#NULL!	4	#NULL!	1		1		4	4	5	6	5	6	5	5	6	#NULL!	4	3	4	5	4	4	5	5	5	5	4
100	556	1	26	1	2	1	4	1	9,8	3	2		#NULL!		6		2		1	1	4	#NULL!	4	#NULL!	1		1		4	4	6	5	4	5	5	6	5	4	4	3	2	3	4	5	5	5	6	5	4
100	431	1	21	1	1	2	4	2	6	3	3		2		4		2		8	1	10	#NULL!	27	27	1		6	6	4	4	5	6	6	5	6	5	5	6	5	4	5	4	5	5	5	5	2	4	4
100	343	1	29	1	2	1	3	1	9	2	3		2		3		1	More busy	2	1	3	#NULL!	4	#NULL!	1		2		3	4	4	4	5	6	6	5	6	6	2	4	5	5	5	4	5	4	3	2	5
100	303	1	25	1	1	2	4	1	1	3	4		2		3		1	Every day is busier	9	1	3	#NULL!	4	#NULL!	5		1		4	4	5	5	6	6	5	4	6	6	4	4	2	5	5	4	2	3	4	4	3
100	490	1	32	1	1	1	3	1	5	3	3		2		2,4		2		5	3	3	#NULL!	4	#NULL!	5		2		4	3	6	6	6	6	6	5	6	6	6	5	5	5	4	3	4	3	4	6	5
100	358	1	35	1	1	1	3	1	4	4	3		2		6		2		1	4	3	#NULL!	5	#NULL!	1		2		4	4	7	5	#NULL!	5	6	6	5	6	5	4	5	4	4	3	4	3	4	6	4
100	763	1	29	1	1	1	3	2	7	4	2		2		6		2		7	2	4	#NULL!	4	#NULL!	5		1		4	4	6	5	6	5	7	5	6	5	3	2	3	2	3	5	5	4	4	3	4
100	457	1	35	1	1	1	4	2	9	4	7		2		6		2		1	3	4	#NULL!	5	#NULL!	1		2		4	4	5	6	7	6	5	5	6	6	2	3	4	3	3	4	5	4	5	3	5
100	359	1	23	1	1	1	4	2	1	2	2		2		3		1	Due to the high intensity of work, the body has become very poor	2	2	3	#NULL!	3	#NULL!	5		1		4	4	4	6	6	6	6	5	6	6	3	4	5	5	5	4	5	3	4	3	5
100	358	1	27	1	2	1	2	3	1	3	1		2		3		2		3	2	3	#NULL!	4	#NULL!	1		1		3	4	2	5	6	6	5	6	5	4	4	4	1	5	5	2	5	4	2	3	5
100	2671	1	28	1	1	3	3	2	1,8	5	7		2		5		1	Government travel restrictions	8	2	2	#NULL!	3	#NULL!	5		4		4	3	7	7	6	6	6	6	6	7	3	2	3	3	2	6	6	5	5	5	6
100	324	1	23	1	1	1	4	2	1	2	2		2		3		2		1	2	3	#NULL!	3	#NULL!	1		1		2	1	5	4	5	3	4	4	5	5	2	4	3	5	5	4	3	5	4	5	3
100	713	1	23	1	1	1	4	2	2	2	4		2		2,3		#NULL!		1	1	2	#NULL!	4	#NULL!	1		1		3	3	3	5	6	6	5	6	6	6	0	5	4	5	5	3	2	4	3	2	1
100	278	1	24	1	1	2	4	3	1	3	3		1	A loved one's death	3		2		8	1	8	#NULL!	5	#NULL!	1		3		4	5	6	5	6	6	5	6	5	6	3	4	3	4	4	5	4	5	4	4	3
100	678	1	30	1	1	1	3	1	5	4	2		2		6		2		1	2	2	#NULL!	2	#NULL!	5		1		5	5	7	6	5	6	5	7	6	6	4	1	3	3	3	5	5	5	5	0	4
100	619	1	35	1	2	1	3	2	7	3	5		2		6		2		10	1	4	#NULL!	4	#NULL!	1		1		5	4	6	5	6	6	5	6	5	5	5	3	4	2	3	6	5	4	4	4	2
100	522	1	30	1	1	2	4	3	7	3	5		2		4		2		4	2	9	#NULL!	8	#NULL!	1		3		4	4	5	5	6	4	5	6	6	5	3	4	3	3	4	5	5	5	3	4	2
100	608	1	21	1	1	2	4	2	1	3	5		2		4		2		3	1	9	#NULL!	8	#NULL!	1		3		4	4	4	6	6	5	5	6	4	5	3	4	5	4	4	5	4	4	4	3	4
100	642	1	33	1	1	1	3	3	8	3	5		2		6		2		1	4	4	#NULL!	4	#NULL!	1		1		4	4	6	5	6	#NULL!	5	6	5	5	5	4	5	4	4	4	5	5	6	4	5
100	692	1	22	1	1	1	4	2	2	2	2		2		2,3		1	Travel difficulties	2	1	3	#NULL!	4	#NULL!	1		1		3	4	4	4	4	5	6	5	5	6	3	4	5	5	4	3	4	5	3	3	4
100	375	1	21	1	2	1	4	3	1	3	3		2		5		1	There is no holiday	3	3	2	#NULL!	3	#NULL!	1		1		3	3	6	6	5	5	3	6	6	6	3	3	3	4	5	3	2	5	4	1	5
100	520	1	30	1	1	1	4	2	1	3	3		#NULL!		6		2		2	3	4	#NULL!	4	#NULL!	1		1		4	4	6	5	5	7	7	6	5	6	4	6	4	3	5	4	5	5	6	4	5
100	358	1	30	1	1	1	3	1	1	3	3		2		4		2		5	1	3	#NULL!	3	#NULL!	5		1		3	3	5	6	6	5	6	6	5	5	3	3	4	5	4	3	4	6	3	3	3
100	1160	1	26	1	1	1	4	2	1	4	7		1		3		1	Government travel restrictions affected by covid-19	5	2	3	#NULL!	1	#NULL!	1		4		4	4	6	6	6	6	6	6	6	6	5	2	4	2	5	6	5	4	5	5	4
100	734	1	30	1	2	1	3	1	8	3	3		2		5		2		2	2	4	#NULL!	4	#NULL!	1		2		4	4	3	1	6	1	1	6	1	6	2	5	1	4	1	5	5	4	3	2	0
100	693	1	22	1	1	1	4	1	2	3	1		2		1,2		1	It's harder to travel	1	2	2	#NULL!	3	#NULL!	1		1		2	3	5	4	4	5	5	6	5	5	2	4	3	4	5	5	3	4	2	3	4
100	442	1	25	1	2	2	3	3	6	3	3		2		4		2		7	3	8	#NULL!	11	#NULL!	1		8	8	4	4	5	4	5	5	5	6	4	5	5	4	3	4	4	5	6	5	2	3	4
100	524	1	22	1	1	2	4	2	6	3	3		2		4		2		9	3	10	#NULL!	7	#NULL!	1		7	7	4	4	6	5	6	6	5	5	6	4	5	4	4	5	3	5	5	6	2	4	3
100	526	1	25	1	1	2	4	4	7	3	5		2		4		2		8	1	8	#NULL!	6	#NULL!	1		6	6	4	4	5	4	6	5	5	6	5	5	4	3	4	5	4	5	2	5	3	5	5
100	309	1	25	1	1	1	2	1	1	3	3		1	divorce	3		2		1	2	3	#NULL!	2	#NULL!	1		1		3	3	5	6	6	6	5	6	6	6	4	4	5	5	5	3	2	4	5	2	2
100	381	1	23	1	1	2	4	2	1	2	3		2		4		2		3	1	2	#NULL!	3	#NULL!	1		1		4	3	6	4	6	5	5	6	6	6	2	2	5	3	5	4	3	6	2	3	3
100	310	1	39	1	1	1	3	1	4	4	2		2		6		2		7	5	2	#NULL!	5	#NULL!	1		2		4	4	7	5	6	6	5	5	6	5	5	5	5	4	5	3	4	3	4	5	5
100	678	1	31	1	1	1	3	2	7	4	6		2		6		2		10	1	3	#NULL!	3	#NULL!	1		1		4	4	6	5	7	5	6	5	7	5	4	2	3	5	2	6	5	5	4	3	2
100	477	1	26	1	2	2	3	2	2	3	3		1	epidemic situation	2,3		1	Working hours are longer	3	1	3	#NULL!	3	#NULL!	1		1		2	4	5	5	6	6	6	6	6	6	1	2	3	5	4	3	3	4	3	3	4
100	688	1	40	1	1	1	3	2	6	5	4		2		2		1	Remote work	2	3	3	#NULL!	5	#NULL!	4		3		3	3	6	5	6	6	6	4	4	6	5	5	4	3	3	3	4	3	4	2	2
100	477	1	24	1	1	1	3	1	2	2	5		1	Death of relatives	1,2		#NULL!		3	2	2	#NULL!	2	#NULL!	5		1		3	3	4	6	5	6	6	6	5	6	3	5	5	5	5	3	3	2	4	2	5
100	637	1	32	1	1	1	3	1	4	3	3		2		6		2		5	2	2	#NULL!	2	#NULL!	1		1		5	4	5	6	5	7	6	5	7	5	4	2	3	4	2	5	4	6	5	4	2
100	519	1	29	1	1	1	4	2	1	3	2		#NULL!		6		2		2	2	4	#NULL!	4	#NULL!	1		1		4	4	6	5	4	5	4	5	6	5	5	4	3	4	5	4	5	5	6	5	4
100	582	1	26	1	2	1	4	1	8	3	2		2		6		2		3	3	5	#NULL!	5	#NULL!	1		2		4	4	6	5	4	5	6	5	6	5	2	4	4	3	4	5	5	5	5	4	4
100	347	1	21	1	2	2	4	1	1	3	1		2		4		1	I often don't have enough to eat	1	1	7	#NULL!	7	#NULL!	1		1		4	4	3	5	4	5	5	4	5	5	3	5	3	5	5	4	4	4	4	3	3
100	388	1	29	1	1	1	2	2	1	3	3		1	Marriage breakdown	3,4		1	Because of work, I don't have more time with my family	2	1	3	#NULL!	2	#NULL!	1		1		2	2	4	6	6	6	5	6	6	6	2	5	5	5	5	4	2	4	5	3	4
100	921	1	33	1	2	1	3	1	7	3	5		2		6		2		4	3	2	#NULL!	2	#NULL!	1		1		4	4	6	5	6	5	5	6	6	5	3	5	2	2	5	6	5	5	4	2	5
100	339	1	23	1	1	2	4	2	2	3	3		2		5		1	Decline in quality of life	3	1	10	#NULL!	10	#NULL!	1		1		4	4	3	6	3	6	4	5	5	5	2	2	4	3	4	5	5	5	5	4	4
100	339	1	25	1	1	1	3	1	2,9	3	2		2		1,2		#NULL!		5	2	2	#NULL!	3	#NULL!	1		1		3	2	4	5	6	6	5	6	6	6	4	3	3	5	4	3	4	3	3	3	4
100	691	1	21	1	2	1	4	2	1,9	2	1		2		1,2		1	More busy	3	2	4	#NULL!	3	#NULL!	1		1		4	4	5	6	5	6	5	6	4	5	3	5	4	4	5	3	4	3	6	3	5
100	539	1	35	1	2	1	3	1	8	4	3		2		6		2		2	2	4	#NULL!	4	#NULL!	1		1		4	4	5	6	5	5	5	6	4	5	4	3	3	4	3	5	5	5	5	4	3
100	431	1	23	1	1	2	4	1	1	3	3		2		5		1	Less and less family time	1	1	9	#NULL!	9	#NULL!	1		1		4	4	5	5	6	5	5	6	5	6	2	5	5	5	4	5	5	5	5	3	4
100	966	1	30	1	1	1	3	1	8	3	2		2		4		2		4	3	3	#NULL!	3	#NULL!	1		2		4	4	6	5	5	7	6	5	5	6	3	4	5	4	5	6	5	5	4	4	4
100	1024	1	28	1	1	1	4	1	4	4	1		2		4		2		4	2	3	#NULL!	4	#NULL!	1		3		4	5	7	6	5	5	6	6	7	7	1	3	2	0	1	3	3	4	4	2	1
100	1853	1	25	1	2	1,2	3	3	1	2	3		1	COVID-19	3		1	COVID-19It makes us unable to work	6	3	2	#NULL!	2	#NULL!	1		4		4	4	7	7	7	7	7	7	7	7	5	3	5	2	2	4	4	6	6	6	6
100	324	1	40	1	1	1	3	1	4	4	3		2		6		2		9	3	3	#NULL!	5	#NULL!	1		2		4	4	7	6	6	5	#NULL!	6	5	6	6	5	5	5	4	3	4	3	4	6	5
100	522	1	31	1	1	1	4	2	9	3	7		#NULL!		6		2		4	1	4	#NULL!	4	#NULL!	1		1		4	4	6	5	4	6	6	7	6	5	5	4	3	4	5	4	5	5	5	5	4
100	410	1	26	1	1	1	4	1	8	4	3		2		6		2		2	3	4	#NULL!	4	#NULL!	1		1		4	4	5	4	5	6	5	4	6	5	4	3	4	4	3	5	5	5	5	4	3
100	431	1	21	1	1	2	4	1	1	3	3		2		5		1	Working hours are longer	2	1	7	#NULL!	7	#NULL!	1		1		4	4	3	4	5	6	6	5	6	5	4	4	5	4	5	3	3	3	3	2	5
100	350	1	22	1	2	2	4	2	1	3	1		2		4		1	Decline in quality of life	4	1	8	#NULL!	8	#NULL!	1		1		4	4	5	5	5	4	6	5	5	5	2	4	3	5	4	3	3	3	3	2	4
100	310	1	23	1	1	2	4	2	1	3	2		2		3		1	Extended working hours	3	2	3	#NULL!	2	#NULL!	1		1		3	4	5	6	5	6	6	6	6	6	4	4	5	5	4	5	4	5	4	4	3
100	358	1	25	1	2	1	3	1	9	3	1		1	Death of family	3		2		4	1	4	#NULL!	3	#NULL!	1		1		4	4	3	6	6	6	6	5	6	6	3	#NULL!	4	5	3	3	4	4	5	2	5
100	308	1	40	1	1	1	3	1	4	4	5		2		6		2		1	3	3	#NULL!	5	#NULL!	1		2		5	5	6	6	5	6	5	4	6	5	5	5	4	5	4	3	4	3	4	5	1
100	328	1	23	1	2	2	3	2	1	2	5		2		3		2		2	1	3	#NULL!	3	#NULL!	5		1		3	4	4	5	4	6	5	5	5	5	4	4	5	4	4	3	4	3	3	4	5
100	645	1	39	1	1	1	1	1	4	3	4		2		6		2		10	3	3	#NULL!	4	#NULL!	5		3		4	4	7	4	5	5	6	5	5	4	4	4	4	5	4	4	4	3	3	5	4
100	457	1	34	1	1	1	4	1	8	4	2		2		6		2		1	3	4	#NULL!	4	#NULL!	1		2		4	4	6	5	5	7	6	5	6	7	4	3	3	4	3	4	5	5	5	3	4
100	5003	1	21	1	1	1	4	2	8	4	6		2		6		1	My volunteer work is based on helping larger groups of people, usually gathered within a large building. COVID-19 has impacted both aspects, in that the buildings are closed and people cannot gather in large groups. This has subsequently made my volunteer services redundant.	6	3	20	#NULL!	4	#NULL!	1		2		5	3	6	7	5	7	6	6	7	6	6	6	5	4	3	5	4	5	3	5	6
100	410	1	27	1	1	1	4	2	8	3	2		2		6		2		2	2	4	#NULL!	4	#NULL!	1		1		4	4	6	5	4	5	5	6	5	6	5	4	3	4	5	4	5	6	6	5	4
100	539	1	36	1	2	1	3	1	8	4	3		2		6		2		2	3	4	#NULL!	4	#NULL!	1		1		4	4	6	5	6	5	5	6	5	6	3	4	3	4	4	5	5	5	5	4	3
100	497	1	26	1	2	1	4	2	8	3	3		2		6		2		6	3	5	#NULL!	5	#NULL!	1		2		5	4	5	6	5	4	5	6	5	5	4	#NULL!	4	3	4	5	6	5	5	4	3
100	538	1	37	1	2	1	3	2	9	3	2		2		6		2		1	3	4	#NULL!	4	#NULL!	1		1		4	4	5	6	5	6	6	5	6	6	4	3	3	4	3	5	6	5	5	3	2
100	349	1	23	1	1	2	4	1	1	3	1		2		5		1	There is a risk of infection	5	1	9	#NULL!	9	#NULL!	1		1		4	4	3	5	4	6	5	5	5	5	4	3	3	4	4	2	2	2	2	3	5
100	2254	1	28	1	1	4	3	3	1	4	7		2		6		1	Restricted assembly	3	1	2	#NULL!	5	#NULL!	1		2		4	4	7	7	7	7	7	6	7	6	2	3	3	2	3	5	6	6	6	5	6
100	1916	1	25	1	1	1	5	3	1,9	4	2		2		6		1	Suspension of volunteer services	#NULL!	#NULL!	1	#NULL!	3	#NULL!	1		3		4	3	6	7	6	7	6	7	5	5	4	2	4	2	3	5	5	6	5	5	5
100	2043	1	23	1	1	3	4	2	1,9,6	5	6		2		4		1	I have no volunteered during covid.	8	#NULL!	82	#NULL!	10	#NULL!	1		1		5	5	5	6	3	6	6	7	7	5	2	5	5	5	3	4	4	5	2	5	5
100	1574	1	23	1	1	1	4	2	7	3	2		2		3		1	Due isolation, I can't participate in voluntary activities	5	2	3	#NULL!	3	#NULL!	1		2		5	4	7	6	6	5	6	5	6	6	1	4	4	4	5	5	5	5	6	4	5
100	497	1	24	1	2	1	4	3	8	3	3		2		6		2		4	3	4	#NULL!	4	#NULL!	1		1		4	5	6	5	4	5	4	5	6	5	4	3	4	3	3	5	6	5	5	4	3
100	865	1	34	1	2	2	4	3	6	3	3		2		2		2		9	3	10	#NULL!	8	#NULL!	1		5	5	4	4	5	4	5	6	6	5	5	6	3	5	4	4	5	5	5	5	3	4	3
100	394	1	31	1	1	1	3	#NULL!	4	4	1		2		6		2		7	4	3	#NULL!	5	#NULL!	#NULL!		2		4	4	7	6	6	6	5	6	6	6	5	5	5	4	5	3	4	3	4	4	5
100	494	1	29	1	1	1	4	1	4	4	3		2		6		2		6	5	2	#NULL!	5	#NULL!	#NULL!		2		4	4	4	5	6	5	6	6	5	6	6	5	5	4	5	3	4	3	4	6	5
100	374	1	23	1	1	1	4	1	2	2	3		2		3		1	It's inconvenient to go out	1	1	2	#NULL!	3	#NULL!	1		1		2	3	5	6	6	3	6	6	4	5	1	2	4	5	5	5	3	4	4	0	5
100	1156	1	32	1	1	1	3	1	7	3	5		2		6		2		1	3	4	#NULL!	4	#NULL!	5		1		5	5	5	6	7	5	6	5	5	7	6	2	2	3	2	5	6	4	4	3	4
100	531	1	30	1	1	1	4	1	4	4	2		2		6		2		1	5	2	#NULL!	4	#NULL!	1		2		4	4	7	6	6	6	6	5	6	6	5	4	5	4	5	3	4	3	4	4	5
100	304	1	35	1	1	1	3	1	4	4	1		2		6		2		3	5	2	#NULL!	4	#NULL!	1		2		4	4	7	6	5	6	5	6	5	6	5	5	5	4	5	3	4	3	4	5	3
100	491	1	26	1	2	1	4	2	9	3	2		#NULL!		6		2		5	1	4	#NULL!	4	#NULL!	1		1		4	4	6	5	4	6	6	6	5	5	4	#NULL!	4	3	4	4	5	5	6	5	4
100	518	1	38	1	1	1	3	1	4	4	7		2		6		2		6	5	2	#NULL!	4	#NULL!	1		2		4	4	7	5	6	6	6	6	6	5	6	5	5	4	5	3	4	3	4	5	5
100	850	1	32	1	1	1	3	3	9	3	3		#NULL!		6		2		2	2	4	#NULL!	4	#NULL!	1		1		4	4	4	5	6	5	4	5	6	5	#NULL!	5	4	5	4	4	5	5	5	3	4
100	316	1	30	1	1	1	4	1	4	4	1		2		6		2		6	3	#NULL!	#NULL!	4	#NULL!	1		2		4	4	7	6	5	6	6	6	6	5	5	5	5	5	4	3	4	3	4	5	5
100	421	1	22	#NULL!	2	2,4	4	1	1	3	3		2		4		1	I don't have my own time	2	1	8	#NULL!	8	#NULL!	1		1		4	4	4	6	6	5	5	5	6	5	3	5	3	4	5	4	4	4	4	3	4
100	1158	1	28	1	1	4	2	3	5	5	7		1		3		1	Increased workload	5	2	4	#NULL!	5	#NULL!	1		4		3	3	7	6	6	7	6	6	6	6	5	4	5	2	3	5	5	5	7	6	6
100	818	1	33	1	2	1	3	1	6	3	2		2		6		2		5	3	3	#NULL!	3	#NULL!	1		2		5	4	5	6	6	5	6	7	5	6	1	3	3	2	0	7	7	4	5	4	5
100	477	1	22	1	1	1	4	2	1	2	3		2		2,3		1	My health is getting worse and worse	1	2	2	#NULL!	2	#NULL!	1		1		3	3	5	5	6	6	6	6	6	5	1	5	4	5	4	3	2	4	3	5	4
100	477	1	22	1	2	1	4	2	1	3	2		2		4		2		1	1	2	#NULL!	2	#NULL!	1		1		2	2	5	4	4	5	5	6	6	5	2	5	5	5	5	4	5	3	3	3	3
100	604	1	22	1	2	2	4	2	1	3	3		2		4		1	It's very inconvenient to go anywhere	2	1	9	#NULL!	9	#NULL!	1		1		4	4	3	6	6	4	6	5	6	6	3	2	4	5	4	3	3	3	3	2	3
100	775	1	29	1	1	1	3	1	6	4	2		2		6		2		4	3	4	#NULL!	4	#NULL!	5		1		5	5	5	6	5	6	5	6	6	5	5	1	2	3	3	6	6	5	5	3	4
100	1227	1	24	1	1	1	4	1	7	5	5		1		3		1	Increased workload	2	2	4	#NULL!	5	#NULL!	1		3		3	5	7	6	7	6	7	6	7	6	5	4	5	5	5	6	5	5	7	6	6
100	725	1	24	1	2	1	4	2	2	3	3		1	Dissuasion from friends	3,4		1	The quality of life is low	3	1	2	#NULL!	2	#NULL!	5		1		2	4	2	5	6	5	5	5	5	5	3	5	5	5	4	5	2	4	3	1	2
100	733	1	31	1	2	1	3	1	8	3	3		2		5		1	Isolation at home	3	2	4	#NULL!	4	#NULL!	1		1		4	4	4	1	5	1	6	1	1	6	3	6	0	5	5	5	6	4	3	3	5
100	692	1	33	1	1	1	3	2	4	4	2		2		6		2		2	3	3	#NULL!	3	#NULL!	5		1		5	5	5	6	7	6	5	6	5	6	3	2	4	3	2	5	5	6	5	4	2
100	388	1	25	1	1	1	3	1	1	2	2		2		2,3		#NULL!		2	3	2	#NULL!	3	#NULL!	5		1		3	3	4	4	6	4	5	6	6	6	2	4	4	5	3	5	3	4	5	5	2
100	3044	1	23	1	1	1	4	1	1	4	5		1		6		1	Restricted travel	5	2	3	#NULL!	1	#NULL!	1		4		4	4	6	7	5	7	7	6	6	6	3	2	5	2	1	4	4	4	5	4	5
100	452	1	24	1	2	2	4	2	6	5	6		2		2,4		1	Has stopped completely over periods of lockdown.	10	4	20	20	6	#NULL!	1		1		5	5	7	6	5	7	6	7	7	7	5	6	4	5	5	7	7	6	1	5	5
100	2010	1	26	1	1	1	4	2	1,8	4	2		2		6		1	Suspension of volunteer services	5	0	4	#NULL!	4	#NULL!	5		2		4	4	6	6	7	7	7	7	6	5	3	2	4	3	2	4	5	5	6	4	5
100	523	1	28	1	1	1	4	2	7	4	4		2		2,4		2		10	3	2	#NULL!	5	#NULL!	1		2		4	5	7	5	6	6	#NULL!	6	6	6	5	5	5	5	5	3	3	3	4	6	5
100	673	1	26	1	1	1	4	1	6	4	4		2		3		2		7	5	3	#NULL!	#NULL!	#NULL!	4		2		4	4	6	4	6	4	6	4	5	6	3	5	1	3	2	3	3	4	3	6	5
100	530	1	29	1	2	1	3	2	5	3	2		2		5		2		8	1	3	#NULL!	3	#NULL!	5		1		4	4	6	5	6	6	7	5	6	6	4	2	3	4	3	5	5	4	4	4	2
100	738	1	28	1	2	1	3	1	5	4	3		2		5		2		8	2	2	#NULL!	2	#NULL!	5		1		4	4	6	5	5	6	6	5	6	6	2	2	5	3	2	6	6	5	4	2	5
100	554	1	28	1	2	1	4	2	9	3	2		#NULL!		6		2		1	3	4	#NULL!	4	#NULL!	1		1		4	4	6	5	4	5	6	5	4	6	5	4	3	4	3	4	5	5	5	5	4
100	1424	1	25	1	2	1	4	1	8	3	2		2		6		2		4	1	4	#NULL!	4	#NULL!	1		1		4	4	5	6	5	6	6	5	6	5	1	5	4	3	5	6	7	6	6	4	5
100	580	1	27	1	2	1	4	3	8	3	3		2		6		2		4	3	5	#NULL!	5	#NULL!	1		2		4	4	4	5	6	7	#NULL!	6	5	6	4	3	5	4	3	5	6	5	6	4	5
100	426	1	26	1	1	1	3	2	7	3	2		2		6		2		2	1	3	#NULL!	3	#NULL!	5		1		4	4	6	5	6	5	6	5	6	6	4	3	4	1	3	6	6	4	4	4	1
100	490	1	27	1	2	1	4	3	8	3	3		#NULL!		6		2		6	1	4	#NULL!	4	#NULL!	1		1		5	5	6	5	4	6	7	6	5	5	5	4	5	4	5	4	5	5	6	3	4
100	348	1	23	1	1	2	4	1	1	3	1		2		5		1	The plan for the trip was broken	2	1	8	#NULL!	8	#NULL!	1		1		4	4	5	5	4	4	4	4	5	6	2	5	4	5	4	3	3	3	3	2	5
100	524	1	23	1	1	2	4	3	7	3	3		2				2		11	1	7	#NULL!	9	#NULL!	1		3		4	4	4	6	5	6	5	6	5	5	4	5	5	4	4	5	3	5	3	4	4
100	1381	1	27	1	1	1	3	1	5	4	2		1		6		2		5	3	4	#NULL!	4	#NULL!	1		3		5	5	6	6	7	6	6	7	6	6	3	4	5	4	2	5	6	4	5	4	5
100	554	1	27	1	2	1	4	2	8	4	3		#NULL!		6		2		1	2	4	#NULL!	4	#NULL!	1		1		4	4	4	#NULL!	6	4	4	5	6	6	3	4	5	4	4	5	5	5	5	4	3
100	1308	1	35	1	1	1	3	1	7	3	7		2		6		1	Welfare reduction	10	5	2	#NULL!	4	#NULL!	5		4		3	4	5	6	6	7	7	6	5	6	1	5	4	5	3	4	3	4	4	6	5
100	733	1	32	1	2	1	3	2	9	3	3		2		5		1	Isolation at home	4	2	4	#NULL!	4	#NULL!	1		1		4	4	2	6	1	7	6	2	6	1	2	5	1	4	1	5	6	3	4	1	5
100	343	1	28	1	2	1	3	1	5	3	4		2		2,3		2		2	2	3	#NULL!	2	#NULL!	1		1		4	3	3	5	6	5	6	6	6	6	3	4	5	5	5	5	2	4	3	4	2
100	1258	1	23	1	1	1	4	2	1	3	3		2		6		2		2	1	4	#NULL!	4	#NULL!	1		2		4	4	5	7	7	7	7	7	7	6	4	5	5	0	0	5	6	5	4	3	4
100	355	1	22	1	2	2	4	2	1	3	3		1	My father's death	4		2		1	2	3	#NULL!	4	#NULL!	5		1		4	4	4	5	5	6	5	5	6	6	3	5	5	4	5	6	4	4	4	3	3
100	642	1	32	1	1	1	3	2	9	4	5		2		6		2		1	3	4	#NULL!	4	#NULL!	1		1		4	4	3	1	1	5	4	5	6	5	4	5	4	4	4	4	5	5	6	4	1
100	319	1	35	1	1	1	3	1	4	4	1		2		6		2		7	4	3	#NULL!	5	#NULL!	1		2		4	4	7	6	6	6	6	6	5	6	5	4	5	4	4	3	4	3	4	5	3
100	1829	1	29	1	1		3	3	5	5	7		1		5		1	Work aggravated by covid-19	3	7	5	#NULL!	5	#NULL!	7		4		4	4	6	6	6	7	7	7	7	7	3	3	3	3	3	6	5	5	6	5	5
100	2722	1	27	1	1	4	3	3	1,8	5	3		2		2		1	The government restricted assembly	10	2	2	#NULL!	2	#NULL!	1		3		4	5	5	6	6	6	6	6	6	6	3	4	4	2	4	5	6	5	5	6	5
100	343	1	21	1	1	2	4	2	7	3	5		2		4		2		4	2	9	#NULL!	7	#NULL!	1		5	5	4	4	5	6	5	5	5	6	5	5	5	4	4	5	5	5	5	6	3	5	3
100	1781	1	26	1	2	1,2	3	2	1	3	7		1	COVID-19	5		1	COVID-19It makes us unable to work	5	2	1	#NULL!	2	#NULL!	6		4		3	4	6	7	7	6	7	7	7	7	5	2	5	2	5	6	5	5	6	5	6
100	668	1	30	1	1	1	3	2	8	3	2		2		6		2		7	3	3	#NULL!	3	#NULL!	1		2		4	5	6	5	6	6	4	6	6	6	2	5	3	5	4	5	5	6	4	3	4
100	339	1	21	1	2	1	4	2	2	3	3		1	Physical reasons	3,4		#NULL!		3	3	3	#NULL!	3	#NULL!	5		1		3	3	3	2	6	5	6	6	6	5	2	5	5	1	5	3	3	4	3	3	4
100	491	1	35	1	1	1	3	1	4	4	#NULL!		2		6		2		11	3	2	#NULL!	5	#NULL!	1		2		4	4	6	5	6	5	6	5	6	6	6	5	5	5	5	3	3	3	5	6	5
100	510	1	35	1	1	1	3	1	8	3	2		2		6		2		7	1	4	#NULL!	4	#NULL!	1		1		4	4	5	6	7	5	5	6	6	5	3	4	3	4	5	4	5	6	6	4	3
100	641	1	34	1	1	1	3	1	9	3	2		2		6		2		1	5	4	#NULL!	4	#NULL!	1		2		4	4	4	6	4	5	5	5	6	5	4	4	5	4	3	4	5	5	6	3	4
100	757	1	30	#NULL!	1	1	4	2	4	5	6		2		4		2		3	4	3	#NULL!	3	#NULL!	5		2		4	3	5	5	5	4	5	2	2	2	6	4	3	3	3	3	3	3	4	6	5
100	412	1	40	#NULL!	1	1	3	1	4	4	1		2		6		2		3	4	2	#NULL!	4	#NULL!	1		2		4	4	7	5	6	5	6	5	6	6	5	5	4	5	4	3	4	3	4	5	5
100	870	1	30	1	1	1	3	2	5	4	2		2		6		2		8	2	4	#NULL!	4	#NULL!	5		2		5	5	5	6	5	6	6	5	6	5	3	4	4	5	2	5	6	5	5	2	4
100	597	1	31	1	1	1	3	2	7	3	5		2		6		2		7	2	3	#NULL!	3	#NULL!	1		2		5	4	5	6	5	6	7	6	5	6	3	2	3	1	3	5	6	4	5	2	4
100	408	1	28	1	1	1	4	1	5,6	4	2		2		6		2		1	2	4	#NULL!	4	#NULL!	1		1		4	4	6	5	6	5	6	5	6	5	4	5	5	4	4	4	5	5	5	5	4
100	271	1	26	1	2	1	1	2	6	3	3		2		4		2		5	3	9	#NULL!	7	#NULL!	1		5	5	4	4	5	6	4	5	6	6	6	5	4	5	4	3	4	5	5	6	3	4	3
100	477	1	21	1	1	2	4	2	1	2	3		1	My family stopped me from volunteering	3		2		2	1	3	#NULL!	3	#NULL!	1		1		3	3	4	6	5	2	6	2	4	5	4	4	3	5	4	5	2	5	5	3	4
100	631	1	33	1	1	1	3	1	5	4	6		2		3		1	Unemployment	6	4	4	#NULL!	3	#NULL!	6		2		4	4	6	5	5	5	5	4	5	5	1	3	3	0	0	3	4	3	3	6	3
100	515	1	24	1	1	2	3	2	6	3	3		2		4		2		4	3	11	#NULL!	13	7	5		3		4	4	3	3	3	2	3	3	2	3	5	5	4	4	3	5	5	5	3	4	2
100	702	1	31	1	2	1	3	2	5	3	3		2		6		2		5	2	2	#NULL!	2	#NULL!	1		2		4	4	5	6	5	6	5	6	5	5	1	2	3	3	2	7	7	5	4	3	4
100	342	1	20	1	1	2	4	3	6	3	3		2		4		2		8	1	8	#NULL!	5	#NULL!	1		3		4	4	5	6	5	5	5	4	6	5	4	5	3	4	5	6	5	5	3	4	3
100	701	1	28	1	1	1	3	1	6	3	2		2		6		2		6	2	2	#NULL!	2	#NULL!	5		1		5	5	6	5	7	6	5	6	5	7	5	3	4	2	3	5	5	5	4	5	2
[truncated: 209 more columns]
